# Supplementary material for: Initial Healing Effects of Platelet-Rich Plasma (PRP) Gel and Platelet-Rich Fibrin (PRF) in the Deep Corneal Wound in Rabbits
Source: Bioengineering (Basel). 2022 Aug 20;9(8):405. doi: 10.3390/bioengineering9080405 (PMC9405118; doi:10.3390/bioengineering9080405)
Supplement: Supplementary file 1 [file bioengineering-09-00405-s001.zip]

Archive with 1 entries (1 files):
- bioengineering-1842353-supplementary.pdf
